# Supplementary material for: Age‐dependent increase in α‐tocopherol and phytosterols in maize leaves exposed to elevated ozone pollution
Source: Plant Direct. 2021 Feb 10;5(2):e00307. doi: 10.1002/pld3.307 (PMC7876508; doi:10.1002/pld3.307)
Supplement: Supplementary file 5 — Table S4 [file PLD3-5-e00307-s005.xlsx]

## Sheet: A-Time Point A
Table S4. Statistical analysis (ANOVA) of hybrid line B73 x Mo17. ANOVA table for metabolites measured at time point A.
B73 x Mo17- Time Point A
Metabolite	F value	p
Pyroglutamic acid	12.24	0.0003
N-acetylglutamic acid	4.99	0.0076
Glycerohexose-2	4.61	0.0099
Ribose	3.29	0.0303
Pyruvic acid	2.93	0.0426
Palmitic acid	2.92	0.0432
Benzyl glucopyranoside	-2.82	0.0479
Monomethylphosphate	-2.8	0.0489
Alanine	2.69	0.0545
Stigmasterol	-2.59	0.0607
Campesterol	-2.24	0.0888
Glycerol	2.21	0.0918
Raffinose	-2.19	0.0936
Malic acid	-2.16	0.0966
Serine	2.1	0.1035
a-Tocopherol	-2.06	0.108
Arabitol	1.95	0.1227
Stearic acid	-1.82	0.1434
Glycerohexose-1	1.81	0.1437
Citric acid	-1.8	0.1463
Mannitol	1.76	0.1537
Sitosterol	1.74	0.1566
Inositol, myo	-1.67	0.1694
Glycerol-3-P	1.66	0.1727
Ethanolamine	-1.62	0.1814
Sucrose	-1.57	0.1911
Aspartic acid	1.5	0.2083
Phosphoric acid	-1.41	0.2306
Chlorogenic acid	-1.34	0.2514
Threonine	1.27	0.2728
Phytol	1.23	0.2848
Glycine	1.21	0.2934
Inositol, scyllo	1.19	0.2994
Fructose	1.17	0.3072
Glucose	1.12	0.3264
y-Hydroxypyridine	-1.08	0.3414
Linoleic acid	-1.07	0.3446
Galactofuranose	-1.05	0.355
Sorbitol	-1.03	0.3592
Hexose	0.93	0.4033
a-ketoglutaric acid	0.66	0.5453
Ferulic acid	-0.65	0.5508
Quinic acid	-0.61	0.5729
Succinic acid	0.52	0.6298
Neochlorogenic acid	-0.51	0.6368
Lactic acid	0.45	0.6742
Mannose	0.45	0.6742
Itaconic acid	-0.38	0.7211
Malonic acid	-0.35	0.7429
Aconitic acid	0.21	0.8471
Maltose	0.13	0.9034

## Sheet: B-Time Point B
Table S4. Statistical analysis (ANOVA) of hybrid line B73 x Mo17. ANOVA table for metabolites measured at time point B.
B73 x Mo17- Time Point B
Metabolite	F value	p
Aconitic acid	2.55	0.0632
Alanine	3.08	0.0369
Arabitol	2.99	0.0403
Aspartic acid	6.3	0.0032
a-Tocopherol	-3.74	0.0202
Benzyl glucopyranoside	-5.49	0.0053
Campesterol	-0.26	0.8103
Chlorogenic acid	-5.24	0.0063
Citric acid	-3.73	0.0203
Cryptochlorogenic acid	1.06	0.3489
Ethanolamine	-2.37	0.077
Ferulic acid	0.05	0.9644
Fructose	2.33	0.0798
Galactofuranose	-1.5	0.2078
Glucose	1.73	0.1583
Glyceraldehyde	-0.61	0.5743
Glycerohexose-1	-2.12	0.1012
Glycerohexose-2	2.59	0.0605
Glycerol	1.05	0.3533
Glycerol-3-P	4.38	0.0119
Glycerophosphorylglycerol	3.7	0.0209
Glycine	0.97	0.389
Inositol, myo	3.29	0.0302
Inositol, scyllo	1.8	0.1464
Itaconic acid	2.76	0.051
Linoleic acid	2.41	0.0733
Malic acid	-3.48	0.0254
Mannose	-3.15	0.0344
Monomethylphosphate	-0.78	0.4807
Neochlorogenic acid	0.01	0.9919
Palmitic acid	3.91	0.0173
Phosphoric acid	-1.72	0.1598
Phytol	3.75	0.02
propan-1,2-diol	3.27	0.0309
Pyroglutamic acid	1.42	0.2283
Pyruvic acid	2.01	0.1144
Quinic acid	-3.21	0.0325
Raffinose	-3.62	0.0223
Serine	0.59	0.586
Sitosterol	3.63	0.0221
Sorbitol	-1.81	0.1439
Stearic acid	1.29	0.2669
Stigmasterol	-5.06	0.0072
Succinic acid	-0.65	0.5484
Sucrose	1.72	0.1598
Threonic acid	-1.36	0.2457
Threonine	4.27	0.0129
y-Hydroxypyridine	-1.64	0.1767

## Sheet: C-Time Point C
Table S4. Statistical analysis (ANOVA) of hybrid line B73 x Mo17. ANOVA table for metabolites measured at time point C.
B73 x Mo17- Time Point C
Metabolite	F value	p
Lactic acid	9.51	0.0007
Pyruvic acid	9.43	0.0007
Glycerophosphate	11.34	0.0015
Inositol, scyllo	-3.71	0.0207
Glycerohexose	3.32	0.0294
Palmitic acid	3.29	0.0303
Quinic acid	-3.26	0.0311
Campesterol	-3.21	0.0326
Phosphoric acid	-3.2	0.033
Sorbitol	-3.01	0.0395
Stigmasterol	-2.94	0.0424
Benzyl glucopyranoside	-2.81	0.0484
Malic acid	-2.73	0.0522
Linoleic acid	2.6	0.0598
Arabitol	2.54	0.0643
Glycerohexose-2	2.42	0.0731
Pyroglutamic acid	2.41	0.0733
Ribose	2.39	0.0753
Glycerol-3-p	2.38	0.0762
Ethanolamine	-2.27	0.0856
y-hydroxpyridine	-2.21	0.0916
Galactofuranose	-2.2	0.0926
Sitosterol	2.19	0.0936
Cyrptochlorgenic acid	2.17	0.096
Phytol	2.17	0.0962
Itaconic acid	2.13	0.1006
Glyceraldehyde	2.12	0.1011
Aconitic acid	2.11	0.102
Glycerol	2.01	0.1144
GABA	1.99	0.1173
a-Tocopherol	-1.96	0.121
threonine	1.91	0.1282
Neochlorogenic acid	1.68	0.169
Chlorgenic acid	-1.62	0.181
Inositol, myo	1.42	0.229
Ferulic acid	-1.32	0.256
Alanine	1.24	0.284
Serine	1.18	0.3026
Monomethylphosphate	-1.18	0.3045
Citric acid	-1.14	0.3188
Mannitol	1.06	0.3499
Glycine	1.03	0.3595
Mannose	-0.97	0.3849
N-acetylglutamic acid	0.87	0.4311
Sucrose	0.63	0.5634
Aspartic acid	-0.57	0.5982
Hexose	-0.55	0.6133
Malonic acid	-0.46	0.6697
Succinic acid	0.32	0.7631
Stearic acid	0.32	0.7674
o-coumaric acid	-0.29	0.783
Maltose	0.27	0.8034
Glucose	-0.15	0.8859
Glycerohexose-1	0.11	0.9152
Fructose	-0.08	0.9385
Raffinose	0	0.9992

## Sheet: D-Trait
Table S4. Statistical analysis (ANOVA) of hybrid line B73 x Mo17. ANOVA table for LMA(g m-2) measured at 3 time points and yield (g) measured at maturity.
Trait	Time Point	Genotype	Source	F-value	p-value
LMA	A	B73x Mo17	Treatment	0.35	0.5708
			Block	2.2	0.1738
LMA	B	B73x Mo17	Treatment	0.05	0.8308
			Block	35.4	0.0001
LMA	C	B73x Mo17	Treatment	13.04	0.0069
			Block	7.92	0.0127
Yield		B73x Mo17	Treatment	2645.86	<.0001
			Block	128.25	<.0001
