# Supplementary material for: Age‐dependent increase in α‐tocopherol and phytosterols in maize leaves exposed to elevated ozone pollution
Source: Plant Direct. 2021 Feb 10;5(2):e00307. doi: 10.1002/pld3.307 (PMC7876508; doi:10.1002/pld3.307)
Supplement: Supplementary file 6 — Table S5 [file PLD3-5-e00307-s006.xlsx]

## Sheet: A-Time Point A
Table S5: Linear correlations (Pearson correlation, r) between grain yield(g) or LMA (g m-2) and metabolite content in inbred lines B73 and Mo17 (grey). TptA: Timepoint A
B73- TptA	Trait	Metabolite	r	Adj.p		Mo17- TptA	Trait	Metabolite	r	Adj.p
	Yield	Itaconic.acid	0.602649	4.91236e-05			LMA	Malic.acid	-0.528327	0.000650851
	Yield	Sucrose	0.523759	0.000621946			LMA	phosphoric.acid	-0.439463	0.00577049
	Yield	Digalactosylglycerol	0.493711	0.00140308			LMA	Ethanolamine	-0.376987	0.0196434
	LMA	Ferulic.acid	-0.466401	0.00276445			LMA	Stigmasterol	-0.373232	0.0209991
	LMA	Melibiose	-0.448185	0.00421841			LMA	Itaconic.acid	-0.365685	0.0239603
	Yield	Fructose	0.434603	0.00569799			LMA	Ferulic.acid	-0.360619	0.0261362
	Yield	Palmitic acid	0.422706	0.00734315			LMA	pyruvic.acid	-0.315224	0.0538889
	LMA	galactofuranose	0.416954	0.00827525			LMA	inositol.myo	-0.307345	0.0605136
	LMA	Mannose	-0.416424	0.0083659			LMA	Melibiose	-0.300566	0.0667173
	LMA	citric.acid	-0.41194	0.00916871			LMA	Aconitic.acid	-0.292485	0.074755
	LMA	glycerol.3.p	0.411752	0.00920372			LMA	Glycerol	-0.288887	0.0785681
	Yield	Glycerol	0.404791	0.0105846			Yield	phosphoric.acid	-0.282922	0.0852237
	LMA	Glucose	-0.39866	0.0119433			LMA	X4.hydroxypyridine	-0.273493	0.096623
	LMA	Hexose	-0.396765	0.0123921			LMA	glycerol.3.p	-0.258795	0.116673
	Yield	Hexose	0.385715	0.0153047			LMA	Threonine	-0.258428	0.117211
	LMA	Neochlorogenic acid	-0.385131	0.0154733			LMA	Quinic.acid	-0.258173	0.117587
	LMA	Fructose	-0.38233	0.0163048			Yield	Melibiose	-0.244996	0.138205
	LMA	a.tocopherol	0.374865	0.0187065			LMA	propan.1.2.diol	-0.224591	0.175222
	LMA	Raffinose	0.374722	0.0187553			LMA	Stearic.acid	-0.221715	0.180958
	LMA	Glycerol	-0.357433	0.0254884			LMA	Fructose	-0.215703	0.193383
	LMA	Aconitic.acid	-0.344224	0.0318891			LMA	Glycine	-0.212039	0.201242
	Yield	Campesterol	0.339358	0.0345572			LMA	galactofuranose	-0.210707	0.204153
	Yield	pyruvic.acid	0.336512	0.0362008			LMA	Campesterol	-0.210204	0.205261
	Yield	Ribose	0.333721	0.0378738			Yield	Stigmasterol	-0.207784	0.210644
	Yield	Inositol..scyllo	0.330099	0.0401387			LMA	a.tocopherol	-0.195252	0.240092
	Yield	X4.hydroxypyridine	-0.328482	0.0411845			LMA	Glucose	-0.190472	0.252022
	Yield	O.Coumaric.acid	-0.328446	0.0412076			Yield	Ferulic.acid	-0.18844	0.257212
	LMA	propan.1.2.diol	-0.325114	0.0434338			Yield	a.tocopherol	-0.188046	0.258226
	LMA	GABA	-0.316107	0.0499425			LMA	GABA	-0.183867	0.269149
	LMA	Linoleic acid	-0.315298	0.0505636			LMA	Hexose	-0.182691	0.272276
	LMA	Digalactosylglycerol	0.312982	0.0523756			LMA	Palmitic acid	-0.178384	0.283935
	Yield	Mannose	0.308409	0.0561072			Yield	citric.acid	-0.167317	0.315352
	LMA	Campesterol	-0.301901	0.0617792			Yield	threonic.acid	-0.163121	0.327812
	Yield	Glucose	0.298263	0.0651429			LMA	Mannose	-0.162363	0.330095
	Yield	threonic.acid	-0.278849	0.0856077			LMA	O.Coumaric.acid	0.161672	0.332186
	Yield	galactofuranose	0.274542	0.090759			LMA	Inositol..scyllo	-0.151847	0.362786
	LMA	Ribose	-0.272047	0.093851			Yield	Stearic.acid	-0.142925	0.391985
	LMA	phosphoric.acid	-0.271202	0.0949169			LMA	citric.acid	-0.139412	0.403845
	Yield	Raffinose	0.270256	0.0961194			Yield	Lineolic acid	-0.134596	0.420435
	Yield	Pyroglutamic.acid	-0.267235	0.100043			LMA	Raffinose	0.132336	0.428353
	LMA	Itaconic.acid	-0.260321	0.109478			Yield	Ethanolamine	-0.118946	0.476918
	LMA	Glycine	-0.237922	0.144697			Yield	Threonine	-0.114943	0.491977
	Yield	propan.1.2.diol	-0.235277	0.149351			Yield	Malic.acid	-0.113203	0.498598
	Yield	Sitosterol	0.229649	0.159613			LMA	glycerohexose.1	-0.11147	0.505234
	LMA	O.Coumaric.acid	-0.226048	0.166443			Yield	Campesterol	-0.102479	0.540383
	LMA	pyruvic.acid	0.211897	0.195318			LMA	Alanine	-0.102008	0.542255
	LMA	inositol.myo	0.203584	0.213838			Yield	Glucose	-0.0922222	0.581852
	LMA	Sucrose	0.203095	0.214963			Yield	inositol.myo	-0.0918053	0.583568
	LMA	Threonine	-0.196176	0.231333			LMA	threonic.acid	-0.0895229	0.592998
	Yield	glycerohexose.1	0.191252	0.243487			Yield	galactofuranose	-0.0863375	0.60627
	Yield	Neochlorogenic acid	-0.190431	0.245555			LMA	Digalactosylglycerol	0.0856146	0.609299
	Yield	citric.acid	-0.18962	0.24761			Yield	pyruvic.acid	0.0847369	0.612986
	Yield	Quinic.acid	0.185024	0.259466			LMA	Serine	-0.0831661	0.619608
	Yield	glycerol.3.p	0.179823	0.273334			Yield	Raffinose	-0.0821577	0.623875
	LMA	threonic.acid	0.175811	0.284357			Yield	chlorgenic.acid	-0.081844	0.625204
	LMA	Quinic.acid	-0.171139	0.297551			Yield	X4.hydroxypyridine	-0.0760458	0.64999
	LMA	Inositol..scyllo	-0.168886	0.304053			LMA	Neochlorogenic acid	0.0730245	0.663056
	Yield	Hexadecanoic acid	-0.164845	0.315935			Yield	Sucrose	-0.0648301	0.698981
	Yield	Linoleic acid	0.163737	0.319246			Yield	Quinic.acid	-0.0638703	0.703233
	Yield	Glycerohexose-2	0.161761	0.325199			LMA	Hexadecanoic acid	-0.0630186	0.707014
	Yield	a.tocopherol	0.146091	0.374847			LMA	Ribose	-0.0625597	0.709054
	LMA	Alanine	-0.141324	0.390797			Yield	Palmitic acid	-0.0607676	0.717039
	Yield	Aconitic.acid	0.141295	0.390896			LMA	Pyroglutamic.acid	-0.0592498	0.723826
	LMA	Serine	-0.140559	0.393392			LMA	Glycerohexose.2	-0.0584778	0.727286
	LMA	Pyroglutamic.acid	0.136282	0.408089			Yield	Neochlorogenic acid	-0.0565531	0.735935
	LMA	Malic.acid	-0.134818	0.41319			Yield	Mannose	-0.0554996	0.740683
	Yield	Stearic.acid	0.133451	0.417988			Yield	Ribose	-0.0521699	0.755751
	Yield	Stigmasterol	-0.13032	0.429091			Yield	Fructose	-0.0478622	0.775376
	Yield	Alanine	0.126289	0.443625			Yield	Digalactosylglycerol	-0.0421541	0.801593
	LMA	Glycerohexose-2	0.120309	0.465671			Yield	Hexadecanoic acid	-0.0420219	0.802202
	Yield	inositol.myo	-0.114074	0.489267			LMA	chlorgenic.acid	-0.0414419	0.804879
	LMA	Stigmasterol	-0.113795	0.490336			Yield	Glycerohexose.2	-0.0413319	0.805387
	LMA	Stearic.acid	-0.10668	0.518026			Yield	Sitosterol	-0.0402802	0.810247
	LMA	X4.hydroxypyridine	0.103464	0.530792			Yield	O.Coumaric.acid	0.0395416	0.813665
	LMA	Palmitic acid	-0.0993682	0.54727			Yield	Glycerol	-0.0384976	0.818502
	LMA	Hexadecanoic acid	-0.098498	0.550801			LMA	Sucrose	-0.0356881	0.831549
	Yield	Malic.acid	-0.0981468	0.552229			Yield	Glycine	0.0329458	0.844328
	LMA	Sitosterol	-0.0936975	0.570474			Yield	propan.1.2.diol	-0.027789	0.868462
	Yield	Glycine	0.0866969	0.599725			LMA	Sitosterol	-0.0256629	0.878448
	Yield	Melibiose	-0.0865634	0.600289			Yield	glycerol.3.p	-0.0219378	0.895988
	Yield	Threonine	0.0717195	0.664379			Yield	Inositol..scyllo	-0.0199974	0.905144
	LMA	glycerohexose.1	0.0671979	0.684407			Yield	Hexose	-0.0158575	0.924718
	Yield	Serine	0.0541725	0.743259			LMA	Lineolic acid	-0.0131497	0.937545
	Yield	phosphoric.acid	0.0461526	0.780249			Yield	Itaconic.acid	-0.0123568	0.941304
	LMA	Ethanolamine	-0.0414835	0.802012			Yield	Alanine	0.0102846	0.951134
	Yield	Ethanolamine	0.0305295	0.853624			Yield	glycerohexose.1	-0.00985847	0.953157
	Yield	GABA	0.020208	0.902816			Yield	Pyroglutamic.acid	-0.00780896	0.962888
	LMA	chlorgenic.acid	0.0195995	0.905729			Yield	GABA	0.0059281	0.971822
	Yield	Ferulic.acid	0.00863301	0.958401			Yield	Aconitic.acid	0.00489828	0.976716
	Yield	chlorgenic.acid	-0.00749942	0.96386			Yield	Serine	-0.00450075	0.978605
	LMA	Yield	0.113	0.5			LMA	Yield	0.113	0.5

## Sheet: B-Time Point B
Table S5: Linear correlations (Pearson correlation, r) between grain yield(g) or LMA (g m-2) and metabolite content in inbred lines B73 and Mo17 (grey). TptB: Timepoint B
B73- TptB	Trait	Metabolite	r	Adj.p		Mo17- TptB	Trait	Metabolite	r	Adj.p
	LMA	Stigmasterol	-0.548111	0.000251003			LMA	Aconitic.acid	-0.473491	0.00202912
	Yield	X11.Hexadecen.1.ol	0.529868	0.000437668			LMA	Glycine	0.471278	0.00214396
	Yield	Stearic.acid	0.518738	0.000605159			LMA	Ferulic.acid	-0.456664	0.0030564
	Yield	Sinapic.acid	0.50121	0.000986271			LMA	X4.hydroxypyridine	-0.45046	0.00353657
	Yield	Pyruvic.acid	0.442861	0.00421348			LMA	Stearic.acid	-0.449706	0.00359923
	LMA	phosphoric.acid	-0.418653	0.00717579			Yield	Stigmasterol	-0.425068	0.00625454
	Yield	Hexadecanoic acid	0.409071	0.00876876			LMA	phosphoric.acid	-0.416849	0.00745506
	Yield	Campesterol	0.387499	0.0134954			LMA	Itaconic.acid	-0.411998	0.00825281
	LMA	Malic.acid	-0.381134	0.0152479			Yield	threonic.acid	-0.391001	0.0126064
	LMA	Glycine	0.365048	0.0205513			LMA	glycerohexose.1	0.385878	0.0139248
	LMA	Hexadecanoic acid	0.361737	0.0218155			LMA	Quinic.acid	-0.37988	0.0156147
	Yield	Fructose	0.350456	0.0266207			LMA	Malic.acid	-0.349436	0.0270955
	Yield	Ribose	0.344102	0.029693			LMA	inositol.myo	-0.342284	0.0306243
	LMA	Raffinose	0.343466	0.0300159			LMA	Fructose	-0.318106	0.0454592
	Yield	Mannose	0.334207	0.035056			Yield	a.tocopherol	-0.317963	0.0455613
	LMA	Sitosterol	0.328769	0.0383257			Yield	Ferulic.acid	-0.30556	0.0551887
	Yield	Pyroglutamic.acid	0.328355	0.0385843			LMA	Campesterol	-0.269483	0.0926496
	LMA	Sucrose	0.326561	0.0397226			Yield	Campesterol	-0.263066	0.100995
	Yield	Alanine	0.32473	0.040912			LMA	Stigmasterol	-0.256635	0.109924
	LMA	Serine	0.312813	0.0493797			LMA	propan.1.2.diol	-0.256364	0.110313
	Yield	Palmitic acid	0.303023	0.0573452			LMA	Palmitic acid	-0.247928	0.122951
	LMA	Alanine	0.288687	0.0708243			LMA	Glucose	-0.244749	0.127984
	LMA	Pyroglutamic.acid	0.286927	0.0726382			LMA	Sucrose	-0.239314	0.136944
	Yield	Itaconic.acid	0.278955	0.0813148			LMA	O.Coumaric.acid	-0.239152	0.137218
	LMA	threonic.acid	-0.274424	0.0865936			Yield	O.Coumaric.acid	-0.215491	0.181739
	Yield	Sitosterol	0.26432	0.0993199			LMA	Digalactosylglycerol	-0.214735	0.183314
	Yield	Linoleic acid	0.256372	0.110301			Yield	Sinapic.acid	-0.21443	0.183952
	Yield	Glycerol	0.255551	0.111486			Yield	Raffinose	-0.2038	0.20718
	Yield	Glucose	0.241277	0.133655			LMA	Glycerohexose-2	-0.198042	0.22058
	LMA	inositol.myo	-0.239558	0.136532			Yield	propan.1.2.diol	-0.192989	0.232821
	Yield	O.Coumaric.acid	0.23077	0.151957			Yield	glycerol.3.p	-0.180174	0.265915
	LMA	Glycerol	0.221936	0.168707			LMA	Pyroglutamic.acid	-0.179197	0.26856
	Yield	Ferulic.acid	0.216724	0.179192			LMA	Hexadecanoic acid	-0.17834	0.270891
	LMA	propan.1.2.diol	0.212232	0.188595			Yield	Pyroglutamic.acid	-0.177921	0.272038
	LMA	Quinic.acid	0.20974	0.19396			LMA	X11.Hexadecen.1.ol	-0.173957	0.283036
	LMA	Fructose	0.196753	0.22366			LMA	Sitosterol	-0.163212	0.314281
	LMA	Digalactosylglycerol	0.193982	0.23038			LMA	threonine	0.159866	0.324439
	Yield	glycerohexose.1	-0.193468	0.231642			LMA	Serine	0.158146	0.329739
	LMA	Ferulic.acid	-0.19168	0.236068			Yield	Melibiose	-0.156988	0.333337
	LMA	Melibiose	-0.18957	0.241362			LMA	glycerol.3.p	-0.142394	0.38076
	Yield	Melibiose	0.184024	0.255661			Yield	glycerohexose.1	-0.139682	0.389988
	LMA	a.tocopherol	0.179725	0.267128			Yield	galactofuranose	-0.135379	0.404897
	LMA	Aconitic.acid	-0.173451	0.284459			Yield	Ribose	-0.129932	0.424234
	Yield	galactofuranose	-0.172222	0.287938			Yield	Serine	-0.129928	0.424247
	LMA	Ribose	0.171537	0.289891			Yield	inositol.myo	-0.128482	0.429466
	LMA	glycerohexose.1	-0.160409	0.322776			Yield	Digalactosylglycerol	-0.127369	0.433505
	LMA	Mannose	0.14768	0.363142			Yield	Pyruvic.acid	-0.123777	0.446692
	LMA	Pyruvic.acid	0.140348	0.387708			Yield	Mannose	-0.122742	0.450528
	Yield	threonine	0.131544	0.418458			LMA	Pyruvic.acid	-0.107101	0.510676
	Yield	propan.1.2.diol	0.130415	0.422499			Yield	Lineolic acid	-0.105199	0.518257
	LMA	glycerol.3.p	-0.126038	0.438368			LMA	Melibiose	0.102101	0.530719
	LMA	Palmitic acid	-0.125621	0.439894			Yield	Malic.acid	0.0993822	0.541776
	Yield	Malic.acid	0.120106	0.460389			LMA	Raffinose	0.0948297	0.560532
	Yield	Quinic.acid	0.116956	0.472319			Yield	Inositol..scyllo	-0.0920449	0.572152
	Yield	Aconitic.acid	0.110032	0.499108			Yield	Quinic.acid	0.0899429	0.580995
	Yield	phosphoric.acid	-0.106656	0.512445			Yield	X11.Hexadecen.1.ol	-0.0893496	0.583502
	Yield	X4.hydroxypyridine	0.103827	0.523758			Yield	phosphoric.acid	-0.0859757	0.597851
	LMA	threonine	0.10374	0.524109			LMA	threonic.acid	0.0812143	0.618357
	Yield	Serine	-0.102801	0.527892			Yield	Palmitic acid	0.0809956	0.619305
	LMA	Campesterol	-0.0966406	0.553035			LMA	a.tocopherol	0.0625639	0.701336
	Yield	Stigmasterol	-0.0932799	0.566985			LMA	Lineolic acid	-0.0579656	0.72238
	LMA	Itaconic.acid	-0.0885075	0.587069			Yield	Itaconic.acid	-0.057601	0.724057
	LMA	Sinapic.acid	0.0813476	0.617778			LMA	Alanine	0.0558778	0.732002
	Yield	Glycerohexose-2	0.0780338	0.632216			Yield	X4.hydroxypyridine	-0.0544739	0.738495
	Yield	Sucrose	0.0774907	0.634595			Yield	Glycine	-0.0528183	0.746176
	Yield	inositol.myo	-0.074868	0.646135			Yield	Alanine	0.0513271	0.753115
	LMA	Inositol..scyllo	0.0719483	0.65908			LMA	Ribose	0.0452349	0.781657
	Yield	threonic.acid	-0.0717436	0.659991			Yield	Glucose	-0.0447081	0.784139
	LMA	X11.Hexadecen.1.ol	0.0709295	0.66362			Yield	Hexadecanoic acid	-0.0445935	0.784679
	Yield	glycerol.3.p	0.0608763	0.709034			Yield	Fructose	-0.0437922	0.788459
	LMA	O.Coumaric.acid	0.0597916	0.713998			LMA	Sinapic.acid	0.0422601	0.7957
	Yield	Raffinose	-0.0572426	0.725707			LMA	Glycerol	0.0420432	0.796726
	Yield	Glycine	0.0504858	0.757038			Yield	Glycerol	-0.0417551	0.79809
	LMA	Glycerohexose-2	-0.0427722	0.793278			Yield	Glycerohexose-2	-0.0352203	0.829178
	LMA	galactofuranose	0.0404374	0.804336			Yield	Sitosterol	-0.0315422	0.846793
	LMA	Linoleic acid	0.0334107	0.837834			Yield	Stearic.acid	-0.023265	0.88669
	Yield	Digalactosylglycerol	-0.0302013	0.853233			Yield	Aconitic.acid	0.0230692	0.887637
	LMA	X4.hydroxypyridine	0.028428	0.861765			Yield	threonine	-0.0227351	0.889254
	Yield	Inositol..scyllo	0.0247846	0.879341			LMA	Mannose	-0.0207069	0.899081
	Yield	a.tocopherol	0.0183392	0.910571			LMA	galactofuranose	0.0158887	0.922482
	LMA	Glucose	0.0103681	0.949372			LMA	Inositol..scyllo	-0.0126747	0.938128
	LMA	Stearic.acid	0.00960212	0.953108			Yield	Sucrose	0.00458306	0.977609
	LMA	Yield	-0.0931	0.568			LMA	Yield	0.391	0.0127

## Sheet: C-Time Point C
Table S5: Linear correlations (Pearson correlation, r) between grain yield(g) or LMA (g m-2) and metabolite content in inbred lines B73 and Mo17 (grey). TptC: Timepoint C
B73- TptC	Trait	Metabolite	r	Adj.p		Mo17- TptC	Trait	Metabolite	r	Adj.p
	LMA	Raffinose	0.566222	0.00110773			LMA	Sucrose	0.539104	0.0030743
	LMA	Digalactosylglycerol	0.454291	0.0116726			Yield	9,12- Octadecadienoic acid	0.46751	0.0121239
	Yield	Sitosterol	0.443705	0.0140473			Yield	Raffinose	0.455961	0.0147453
	Yield	a.GLYCEROPHOSPHORYLGLYCEROL	0.412091	0.0236469			Yield	Ferulic.acid	-0.454042	0.0152233
	Yield	Glycine	0.371521	0.0432337			Yield	Cryptochlorogenic acid	0.448192	0.0167604
	Yield	Linoleic acid	0.363774	0.0481433			Yield	a.GLYCEROPHOSPHORYLGLYCEROL	0.435434	0.0205595
	Yield	Cryptochlorogenic acid	0.361046	0.0499737			Yield	Campesterol	-0.407552	0.0313428
	LMA	Melibiose	-0.359234	0.0512195			LMA	Cryptochlorogenic acid	0.402507	0.0337103
	Yield	Hexadecanoic acid	0.357735	0.0522684			Yield	citric.acid	-0.382573	0.044509
	Yield	Stearic.acid	0.351186	0.0570533			Yield	X4.hydroxypyridine	0.370905	0.0520027
	Yield	Ferulic.acid	0.347532	0.0598679			Yield	X11.Hexadecen.1.ol	0.368906	0.0533804
	LMA	phosphoric.acid	-0.339847	0.0661438			LMA	Glycine	0.368151	0.0539086
	Yield	glycerohexose.1	0.339062	0.0668124			Yield	Sucrose	0.361485	0.0587482
	Yield	9,12-Octadecadienoic acid	0.332599	0.0725209			LMA	Neochlorogenic acid	0.359042	0.0606051
	Yield	Glycerohexose-2	0.325614	0.0791075			LMA	Ferulic.acid	-0.350726	0.0672686
	LMA	O.Coumaric.acid	-0.324405	0.0802928			Yield	threonic.acid	0.348605	0.0690558
	LMA	threonic.acid	-0.316959	0.0878948			Yield	O.Coumaric.acid	0.338801	0.0777971
	LMA	Hexadecanoic acid	0.305735	0.100375			Yield	a.tocopherol	-0.325238	0.0912575
	LMA	Linoleic acid	0.29722	0.1107			LMA	Glycerol	-0.322479	0.0941992
	Yield	Itaconic.acid	0.289344	0.120938			Yield	Lineolic acid	0.317354	0.0998521
	LMA	Stigmasterol	-0.281882	0.131268			Yield	Digalactosylglycerol	0.301778	0.118595
	LMA	Cryptochlorogenic acid	-0.28141	0.131943			Yield	Quinic.acid	-0.300562	0.120161
	Yield	Digalactosylglycerol	0.263674	0.159162			Yield	glycerol.3.p	0.299153	0.121994
	LMA	a.GLYCEROPHOSPHORYLGLYCEROL	0.255975	0.172149			Yield	Stigmasterol	-0.287711	0.137647
	Yield	Campesterol	0.254569	0.174599			Yield	Itaconic.acid	0.260944	0.179853
	LMA	Aconitic.acid	-0.252781	0.177749			LMA	citric.acid	-0.259391	0.182551
	LMA	Palmitic acid	-0.243302	0.195125			Yield	phosphoric.acid	-0.256646	0.187391
	Yield	Neochlorogenic acid	0.242035	0.197534			LMA	Raffinose	0.252897	0.194143
	LMA	mannose2	-0.226764	0.22819			Yield	Hexadecanoic acid	0.240603	0.217455
	Yield	Sucrose	0.220455	0.241742			LMA	Stigmasterol	-0.234677	0.229342
	Yield	Pyroglutamic.acid	0.215985	0.251661			LMA	Campesterol	-0.231958	0.23494
	Yield	galactofuranose	0.214527	0.254954			LMA	O.Coumaric.acid	0.2302	0.238605
	Yield	X11.Hexadecen.1.ol	0.202828	0.282397			LMA	Malic.acid	0.228619	0.241935
	Yield	Quinic.acid	0.199026	0.291707			Yield	Inositol..scyllo	-0.225084	0.249493
	Yield	X4.hydroxypyridine	0.19549	0.300539			Yield	Glycerohexose-2	0.218532	0.263903
	Yield	Pyruvic.acid	0.192181	0.308955			Yield	Palmitic acid	0.216827	0.267741
	Yield	glycerol.3.p	0.179991	0.341216			Yield	Fructose	-0.209813	0.283903
	Yield	phosphoric.acid	0.170582	0.367457			Yield	Glycerol	-0.208442	0.287134
	Yield	mannose2	0.168815	0.372515			Yield	Neochlorogenic acid	0.198724	0.310695
	LMA	Stearic.acid	0.159674	0.399322			Yield	Alanine	0.196454	0.316367
	LMA	succinic.acid	0.159551	0.399688			LMA	threonic.acid	0.187538	0.339259
	LMA	X11.Hexadecen.1.ol	0.151244	0.424984			LMA	Quinic.acid	-0.181269	0.355937
	Yield	Glycerol	0.147205	0.437597			LMA	a.tocopherol	-0.170898	0.384573
	LMA	citric.acid	-0.145832	0.44193			Yield	galactofuranose	0.162564	0.408515
	LMA	Glyceraldehyde	-0.145528	0.442892			LMA	Palmitic acid	0.158075	0.42175
	LMA	Pyroglutamic.acid	-0.145382	0.443356			Yield	Glucose	-0.154824	0.43148
	LMA	Glucose	-0.144584	0.445888			Yield	inositol.myo	0.149813	0.446715
	Yield	Aconitic.acid	0.14371	0.448671			LMA	Itaconic.acid	0.14935	0.448137
	LMA	Quinic.acid	0.140292	0.459647			Yield	Sitosterol	0.144431	0.463394
	Yield	chlorgenic.acid	0.136313	0.472599			LMA	Glycerohexose-2	0.140007	0.477342
	Yield	Ethanolamine	0.134004	0.480201			LMA	9,12- Octadecadienoic acid	0.138939	0.480742
	LMA	chlorgenic.acid	0.133238	0.48274			LMA	X11.Hexadecen.1.ol	0.137806	0.484364
	Yield	aminomalonic.acid	0.133206	0.482846			Yield	chlorgenic.acid	-0.131252	0.505574
	LMA	Neochlorogenic acid	0.131108	0.489826			LMA	Fructose	-0.130005	0.509662
	Yield	Fructose	0.125759	0.507856			LMA	chlorgenic.acid	-0.127719	0.517196
	LMA	Malic.acid	-0.125114	0.510052			LMA	X4.hydroxypyridine	0.12528	0.525294
	Yield	a.tocopherol	0.125106	0.510082			LMA	Alanine	0.124634	0.527448
	LMA	Sucrose	0.121939	0.520932			Yield	succinic.acid	0.123172	0.532343
	LMA	Itaconic.acid	-0.112595	0.553589			Yield	Melibiose	-0.122925	0.533171
	LMA	Inositol..scyllo	-0.105245	0.579922			Yield	Pyruvic.acid	0.120952	0.539812
	LMA	X4.hydroxypyridine	-0.100843	0.595956			LMA	galactofuranose	0.120858	0.54013
	LMA	Ethanolamine	-0.0971269	0.609638			LMA	glycerohexose.1	0.119743	0.543901
	LMA	glycerohexose.1	0.088505	0.641875			LMA	Ethanolamine	0.11685	0.553745
	Yield	Inositol..scyllo	0.0863898	0.649886			Yield	aminomalonic.acid	0.114988	0.560123
	LMA	Glycine	-0.0859874	0.651414			Yield	Aconitic.acid	-0.113634	0.564785
	Yield	Palmitic acid	-0.0842453	0.658046			LMA	Aconitic.acid	0.111716	0.571416
	LMA	inositol.myo	-0.0812843	0.669378			LMA	Glucose	-0.107734	0.58529
	LMA	Glycerol	0.0794821	0.676309			LMA	Stearic.acid	0.103557	0.599998
	Yield	Raffinose	0.0725848	0.703074			Yield	Ethanolamine	0.0988712	0.616685
	Yield	threonic.acid	0.0725643	0.703155			Yield	Pyroglutamic.acid	-0.0884979	0.654285
	LMA	Fructose	-0.0711695	0.708611			Yield	glycerohexose.1	0.0826783	0.675754
	Yield	inositol.myo	0.0704133	0.711575			LMA	aminomalonic.acid	-0.0808585	0.68252
	LMA	Pyruvic.acid	0.0697139	0.71432			LMA	Melibiose	-0.0756878	0.701874
	Yield	succinic.acid	0.0633301	0.739536			Yield	Glycine	0.0702978	0.722244
	Yield	O.Coumaric.acid	0.0607658	0.749741			Yield	Malic.acid	0.0683502	0.729651
	Yield	Glucose	0.0607246	0.749906			LMA	mannose	0.064928	0.742723
	LMA	galactofuranose	0.0529559	0.781073			LMA	Sitosterol	-0.061137	0.757286
	LMA	a.tocopherol	-0.0518465	0.785552			LMA	Pyroglutamic.acid	-0.0564084	0.775565
	LMA	Sitosterol	0.0516773	0.786235			LMA	inositol.1.p	-0.0544498	0.783171
	LMA	Campesterol	0.0507396	0.790028			LMA	Inositol..scyllo	-0.0496536	0.801878
	LMA	Ferulic.acid	-0.0475797	0.802841			Yield	Glyceraldehyde	-0.0459982	0.816208
	Yield	Melibiose	-0.0402852	0.832606			LMA	Digalactosylglycerol	-0.0343722	0.862149
	Yield	citric.acid	-0.0385157	0.839862			LMA	phosphoric.acid	-0.0289476	0.883745
	Yield	Malic.acid	-0.0343542	0.856977			LMA	Pyruvic.acid	0.0259425	0.895745
	Yield	Alanine	-0.0302039	0.87411			LMA	glycerol.3.p	0.024787	0.900366
	LMA	glycerol.3.p	-0.0281289	0.882697			LMA	Hexadecanoic acid	0.0238696	0.904036
	Yield	Stigmasterol	-0.025593	0.89321			Yield	Stearic.acid	0.0232268	0.906609
	Yield	Glyceraldehyde	0.0246131	0.897277			LMA	a.GLYCEROPHOSPHORYLGLYCEROL	0.0193564	0.92212
	LMA	9,12-Octadecadienoic acid	-0.0231225	0.903468			LMA	Glyceraldehyde	-0.0166378	0.933032
	LMA	Glycerohexose-2	0.0176784	0.926125			Yield	mannose	-0.00200215	0.991932
	LMA	Alanine	0.0127857	0.946536			LMA	Lineolic acid	0.00148422	0.994019
	LMA	aminomalonic.acid	0.00690752	0.971102			LMA	succinic.acid	0.00121893	0.995088
	LMA	Yield	-0.0931	0.631			LMA	Yield	0.462	0.0134
