# Supplementary material for: Age‐dependent increase in α‐tocopherol and phytosterols in maize leaves exposed to elevated ozone pollution
Source: Plant Direct. 2021 Feb 10;5(2):e00307. doi: 10.1002/pld3.307 (PMC7876508; doi:10.1002/pld3.307)
Supplement: Supplementary file 7 — Table S6 [file PLD3-5-e00307-s007.xlsx]

## Sheet: A-Time Point A
Table S6: Linear Pearson correlation (r) between grain yield or LMA and metabolite content in hybrid line B73 x Mo17. TptA: Timepoint A.
B73xMo17- TptA	Trait	Metabolite	r	Adj.p
1	Yield	Stigmasterol	-0.710664	0.0001
2	Yield	Campesterol	-0.678256	0.00027
3	Yield	Alanine	0.566198	0.003924
4	Yield	Ethanolamine	-0.548709	0.005494
5	Yield	Stearic.acid	-0.544529	0.005939
6	Yield	Pyroglutamic.acid	0.53382	0.007217
7	Yield	Monomethylphosphate	-0.505842	0.011675
8	Yield	a.Tocopherol	-0.493341	0.014296
9	Yield	Glycerol.3.p	0.471111	0.02014
10	Yield	Pyruvic.acid	0.469422	0.020654
11	LMA	Hexose	-0.465324	0.021943
12	Yield	Benzyl.glucopyranoside	-0.455104	0.025445
13	Yield	Phosphoric.acid	-0.448234	0.028041
14	Yield	Citric.acid	-0.427998	0.03694
15	Yield	N.acetylglutamic.acid	0.421539	0.040208
16	Yield	Malic.acid	-0.415243	0.043609
17	LMA	Sucrose	0.408573	0.047455
18	Yield	Serine	0.382458	0.065114
19	Yield	Ribose	0.348571	0.095056
20	Yield	Chlorogenic.acid	-0.342537	0.101317
21	Yield	Linoleic.acid	-0.342001	0.101887
22	LMA	Glycerol.3.p	0.329085	0.116364
23	Yield	Sorbitol	-0.322715	0.124033
24	Yield	Raffinose	-0.316876	0.131378
25	LMA	Arabitol	0.302764	0.150417
26	LMA	Glycerohexose.1	0.262706	0.214897
27	LMA	Raffinose	0.252704	0.233512
28	Yield	Itaconic.acid	0.249744	0.23922
29	LMA	Monomethylphosphate	0.242332	0.253907
30	LMA	Ferulic.acid	-0.241932	0.254716
31	Yield	Ferulic.acid	-0.241305	0.255987
32	LMA	y.Hydroxypyridine	0.241013	0.256581
33	LMA	Stigmasterol	-0.240176	0.258287
34	LMA	Lactic.acid	-0.229508	0.28067
35	LMA	Fructose	-0.229232	0.281265
36	LMA	Mannose	-0.223427	0.29396
37	Yield	Sitosterol	0.222688	0.295602
38	Yield	y.Hydroxypyridine	-0.22033	0.300877
39	Yield	Glucose	0.216315	0.309993
40	Yield	Aspartic.acid	0.211413	0.321351
41	Yield	Glycerohexose.2	0.208609	0.327959
42	Yield	Fructose	0.208017	0.329366
43	Yield	Glycine	0.206917	0.331985
44	LMA	Aconitic.acid	-0.203044	0.341316
45	Yield	Quinic.acid	-0.200386	0.347806
46	Yield	Arabitol	0.195303	0.360424
47	LMA	Glycerol	-0.192808	0.366713
48	Yield	a.ketoglutaric.acid	0.186856	0.381969
49	Yield	Sucrose	-0.185713	0.38494
50	Yield	Threonine	0.184571	0.387921
51	LMA	Glucose	-0.180416	0.398878
52	Yield	Succinic.acid	-0.180125	0.399651
53	Yield	Lactic.acid	0.179415	0.401545
54	LMA	Maltose	0.178372	0.404332
55	Yield	Palmitic.acid	0.17757	0.406482
56	LMA	Mannitol	0.17453	0.414693
57	LMA	Serine	-0.173428	0.417692
58	LMA	a.ketoglutaric.acid	0.162017	0.44943
59	Yield	UK35	-0.158221	0.460265
60	LMA	Benzyl.glucopyranoside	-0.158217	0.460275
61	Yield	Malonic.acid	-0.157633	0.461954
62	LMA	UK35	0.156295	0.465812
63	LMA	UK91	0.156163	0.466192
64	LMA	Malic.acid	-0.143869	0.50242
65	LMA	Inositol.1.p	0.138994	0.517158
66	Yield	Glycerol	0.133123	0.535177
67	LMA	Citric.acid	-0.122419	0.56877
68	Yield	Hexose	0.119818	0.577071
69	LMA	Phytol	0.119112	0.579335
70	LMA	Succinic.acid	0.11729	0.585192
71	LMA	Palmitic.acid	0.116085	0.58908
72	LMA	Sitosterol	0.112889	0.599445
73	LMA	Sorbitol	-0.105954	0.622193
74	LMA	Aspartic.acid	-0.0982408	0.647891
75	LMA	Quinic.acid	-0.0937699	0.66297
76	Yield	Mannitol	0.0928458	0.666103
77	Yield	UK91	-0.0901647	0.675224
78	LMA	Alanine	0.0895054	0.677473
79	Yield	Inositol_scyllo	0.0891075	0.678832
80	LMA	Phosphoric.acid	-0.0859914	0.689508
81	LMA	Glycerohexose.2	0.0834174	0.698371
82	LMA	Chlorogenic.acid	-0.0821947	0.702594
83	LMA	Pyruvic.acid	0.0808772	0.707154
84	Yield	Inositol.1.p	-0.0799565	0.710347
85	Yield	Neochlorogenic.acid	-0.0736866	0.732213
86	LMA	a.Tocopherol	-0.0721596	0.737569
87	Yield	Galactofuranose	-0.0701346	0.744691
88	LMA	Itaconic.acid	-0.0653062	0.761754
89	LMA	Pyroglutamic.acid	0.0584745	0.78608
90	LMA	N.acetylglutamic.acid	-0.0574028	0.789914
91	LMA	Malonic.acid	0.0499075	0.816858
92	LMA	Linoleic.acid	0.0474006	0.825917
93	Yield	Phytol	0.0459186	0.831282
94	Yield	Glycerohexose.1	0.043803	0.838954
95	Yield	Maltose	0.0422183	0.84471
96	Yield	Aconitic.acid	-0.0355143	0.869143
97	LMA	Ribose	-0.0321004	0.881631
98	LMA	Glycine	0.0297315	0.890313
99	LMA	Inositol_scyllo	-0.0215656	0.920328
100	LMA	Stearic.acid	0.019387	0.928355
101	LMA	Galactofuranose	0.0181346	0.932973
102	Yield	Mannose	-0.013673	0.949439
103	LMA	Ethanolamine	-0.0123784	0.954221
104	LMA	Campesterol	0.00961201	0.964445
105	LMA	Neochlorogenic.acid	0.00630294	0.976681
106	LMA	Threonine	0.00533456	0.980263
107	LMA	Yield	0.0855	0.691

## Sheet: B-Time Point B
Table S6: Linear Pearson correlation (r) between grain yield or LMA and metabolite content in hybrid line B73 x Mo17. TptB: Timepoint B.
B73xMo17- TptB- Ambient Ozone						B73xMo17- TptB- Elevated Ozone
	Trait	Metabolite	r	Adj.p			Trait	Metabolite	r	Adj.p
1	LMA	Unknown.91	-0.601009	0.023016		1	Yield	a.Tocopherol	-0.670376	0.006239
2	LMA	Sitosterol	-0.576051	0.031088		2	Yield	Citric.acid	-0.622041	0.013284
3	LMA	X1.benzylglucopyranoside	-0.571575	0.032733		3	LMA	Unknown.92	0.614259	0.01484
4	Yield	Glycerohexose.0	0.564264	0.035557		4	LMA	Unknown.55	0.6018	0.017618
5	LMA	Unknown.92	-0.551096	0.041093		5	Yield	Ferulic.acid	-0.594757	0.019356
6	LMA	Citric.acid	-0.544731	0.043985		6	Yield	X1.benzylglucopyranoside	-0.589848	0.020643
7	LMA	Glyceraldehyde	-0.543185	0.044709		7	Yield	Campesterol	-0.584877	0.022012
8	Yield	Unknown.55	0.531726	0.050352		8	LMA	Threonic.acid	-0.569681	0.026629
9	LMA	Aspartic.acid	-0.521442	0.055842		9	Yield	Malic.acid	-0.557952	0.030667
10	LMA	Ferulic.acid	-0.516537	0.058607		10	LMA	Sitosterol	0.554702	0.031863
11	Yield	a.GLYCEROPHOSPHORYLGLYCEROL	-0.515633	0.059127		11	Yield	Inositol_scyllo	-0.549776	0.033743
12	Yield	Glyceraldehyde	-0.511311	0.061659		12	Yield	Glycerohexose.0	-0.542799	0.036546
13	LMA	Campesterol	-0.504279	0.065945		13	LMA	Unknown.76	0.539425	0.037962
14	LMA	Glycerol.3.p	-0.502736	0.066913		14	LMA	Palmatic.acid	0.537018	0.038997
15	LMA	Threonic.acid	-0.500285	0.068472		15	LMA	Pyruvic.acid	0.532527	0.040985
16	Yield	Glycerol	-0.494554	0.072218		16	LMA	Phosphoric.acid	-0.529374	0.042425
17	LMA	Inositol.1.p	-0.478726	0.083313		17	Yield	Stigmasterol	-0.504915	0.054899
18	LMA	Phosphoric.acid	-0.470782	0.08931		18	Yield	threonine	-0.503987	0.05542
19	LMA	Glycine	0.467746	0.09168		19	Yield	Galactofuranose	-0.499952	0.057726
20	LMA	Inositol_scyllo	-0.460582	0.097445		20	LMA	Malic.acid	-0.489084	0.064287
21	LMA	Unknown.76	-0.454435	0.102587		21	LMA	Ferulic.acid	-0.480896	0.069574
22	LMA	Stigmasterol	-0.454272	0.102726		22	LMA	Unknown.91	0.479223	0.070692
23	Yield	Mannose	-0.436545	0.118612		23	LMA	Glycerohexose	0.471668	0.075901
24	Yield	Linoleic.acid	-0.432851	0.122122		24	LMA	Stigmasterol	-0.464729	0.080923
25	Yield	Threonic.acid	0.424575	0.130237		25	LMA	Sucorse	0.446297	0.095403
26	Yield	Sorbitol	0.402558	0.153572		26	Yield	Phosphoric.acid	-0.441408	0.099531
27	Yield	Neochlorogenic acid	0.397116	0.159737		27	Yield	Itaconic.acid	-0.416409	0.122601
28	LMA	a.Tocopherol	-0.396097	0.160909		28	LMA	a.GLYCEROPHOSPHORYLGLYCEROL	0.414035	0.124966
29	LMA	Pyroglutamic.acid	-0.395741	0.16132		29	Yield	Aspartic.acid	-0.409144	0.129939
30	Yield	Palmatic.acid	-0.394772	0.162443		30	LMA	Monomethylphosphate	-0.402176	0.137254
31	Yield	Cryptochlorogenic acid	0.385439	0.173509		31	LMA	Glycerol.3.p	0.378852	0.163753
32	LMA	Monomethylphosphate	-0.373541	0.188312		32	LMA	Phytol	0.369374	0.175425
33	LMA	Succinic.acid	-0.364972	0.199457		33	LMA	Cryptochlorogenic acid	0.365058	0.180916
34	Yield	Glucose	-0.355149	0.212738		34	Yield	Glucose	-0.357436	0.190884
35	LMA	Glycerohexose.0	-0.345011	0.227012		35	LMA	Glyceraldehyde	-0.356702	0.191862
36	Yield	Unknown.76	0.344972	0.227068		36	Yield	Glycerol.3.p	0.355898	0.192938
37	LMA	Malic.acid	-0.338928	0.235854		37	LMA	Linoleic.acid	0.348369	0.203196
38	Yield	Stearic.acid	-0.329298	0.250278		38	LMA	Succinic.acid	0.335348	0.221748
39	LMA	X4.hydroxpyridine	-0.32695	0.253875		39	Yield	Monomethylphosphate	-0.333458	0.224526
40	LMA	threonine	-0.323459	0.259279		40	Yield	Serine	-0.329637	0.230209
41	Yield	Ethanolamine	-0.319922	0.264823		41	Yield	Glycine	-0.321711	0.242281
42	Yield	Citric.acid	-0.310036	0.280694		42	Yield	Inositol.1.p	-0.319349	0.245954
43	Yield	Monomethylphosphate	0.306004	0.287325		43	LMA	X1.benzylglucopyranoside	-0.315224	0.252448
44	Yield	Aconitic.acid	-0.304322	0.290118		44	Yield	Mannose	-0.298925	0.279126
45	Yield	Galactofuranose	0.291172	0.312497		45	Yield	Phytol	-0.294022	0.287469
46	LMA	Phytol	-0.287308	0.319255		46	LMA	Serine	0.283628	0.305635
47	LMA	Itaconic.acid	-0.285499	0.322447		47	Yield	Ethanolamine	-0.283048	0.306669
48	LMA	Quinic.acid	-0.277594	0.336607		48	LMA	Itaconic.acid	0.278142	0.315486
49	LMA	Galactofuranose	-0.274181	0.342827		49	LMA	Chlorgenic.acid	0.263298	0.343049
50	LMA	Sucrose	-0.273682	0.343741		50	LMA	Inositol.1.p	0.259437	0.350432
51	LMA	Arabitol	-0.263749	0.362226		51	Yield	Unknown.35	-0.256532	0.356045
52	LMA	Aconitic.acid	-0.262962	0.363712		52	Yield	Palmatic.acid	0.251817	0.365261
53	Yield	Pyruvic.acid	0.257756	0.373634		53	LMA	Citric.acid	-0.251372	0.366136
54	Yield	Malic.acid	-0.257396	0.374325		54	Yield	Sitosterol	0.245733	0.377342
55	Yield	Fructose	-0.254441	0.380026		55	Yield	Fructose	-0.237621	0.393785
56	LMA	Stearic.acid	-0.244298	0.399943		56	LMA	Aconitic.acid	-0.205668	0.462118
57	Yield	Succinic.acid	0.242503	0.403524		57	Yield	Sucorse	-0.204162	0.465474
58	Yield	Raffinose	0.236843	0.414923		58	LMA	Glycerol	0.204032	0.465766
59	LMA	Serine	0.236031	0.416572		59	Yield	Neochlorogenic acid	0.201299	0.471889
60	LMA	Fructose	-0.224246	0.440873		60	Yield	Pyruvic.acid	-0.200485	0.473721
61	Yield	Glycerol.3.p	0.222277	0.445002		61	Yield	Chlorgenic.acid	-0.193552	0.489458
62	LMA	Pyruvic.acid	0.213969	0.462627		62	Yield	propan.1.2.diol	0.193464	0.489659
63	LMA	Glucose	-0.213454	0.46373		63	LMA	Stearic.acid	0.189117	0.499652
64	LMA	Alanine	-0.211205	0.468565		64	Yield	Arabitol	-0.186791	0.505038
65	Yield	Unknown.35	-0.20721	0.47721		65	Yield	Raffinose	0.183021	0.513825
66	Yield	Sucrose	0.205235	0.481513		66	Yield	Glycerohexose	0.181087	0.51836
67	LMA	Mannose	-0.197007	0.499631		67	Yield	Glycerol	-0.167442	0.550857
68	Yield	X4.hydroxpyridine	0.196685	0.500346		68	LMA	Campesterol	-0.148473	0.597436
69	Yield	propan.1.2.diol	0.191399	0.512157		69	LMA	Arabitol	0.144216	0.608103
70	Yield	Chlorgenic.acid	-0.191379	0.512202		70	LMA	a.Tocopherol	-0.140951	0.616331
71	LMA	Unknown.55	-0.188944	0.517684		71	Yield	Unknown.92	0.132642	0.637467
72	Yield	Aspartic.acid	-0.186338	0.523581		72	LMA	Neochlorogenic acid	-0.131295	0.640917
73	LMA	Chlorgenic.acid	0.174128	0.551602		73	Yield	Threonic.acid	-0.130843	0.642077
74	Yield	Itaconic.acid	-0.171629	0.557416		74	Yield	Aconitic.acid	-0.129964	0.644334
75	Yield	a.Tocopherol	0.170863	0.559201		75	LMA	Pyroglutamic.acid	0.114967	0.683278
76	Yield	Glycerohexose	-0.161929	0.580218		76	LMA	Galactofuranose	-0.114095	0.685567
77	Yield	X1.benzylglucopyranoside	0.14975	0.609371		77	Yield	Linoleic.acid	0.109018	0.69894
78	LMA	a.GLYCEROPHOSPHORYLGLYCEROL	-0.144361	0.622449		78	LMA	Glycine	-0.108975	0.699054
79	Yield	Inositol_scyllo	0.140533	0.631803		79	Yield	Unknown.91	0.106891	0.704567
80	Yield	Stigmasterol	-0.122214	0.677254		80	Yield	Unknown.76	0.0996354	0.723871
81	Yield	Phosphoric.acid	-0.12044	0.681713		81	LMA	X4.hydroxpyridine	-0.0817683	0.772047
82	Yield	Unknown.92	-0.109838	0.708557		82	LMA	threonine	0.0792746	0.778837
83	Yield	Inositol.1.p	0.106028	0.718284		83	LMA	Unknown.35	-0.0792466	0.778914
84	LMA	Glycerohexose	-0.100771	0.73177		84	Yield	Alanine	-0.0790318	0.779499
85	LMA	Linoleic.acid	0.0908762	0.757348		85	LMA	Fructose	0.0769586	0.785157
86	LMA	Glycerol	0.0876132	0.765835		86	Yield	Quinic.acid	0.0744521	0.79201
87	Yield	Arabitol	-0.0869009	0.767691		87	Yield	a.GLYCEROPHOSPHORYLGLYCEROL	-0.0736599	0.794179
88	Yield	Unknown.91	0.0691404	0.814317		88	Yield	Succinic.acid	0.0729024	0.796254
89	Yield	Pyroglutamic.acid	-0.067891	0.817621		89	LMA	Ethanolamine	-0.0698427	0.80465
90	Yield	Serine	0.0668646	0.820337		90	Yield	Pyroglutamic.acid	-0.0677805	0.81032
91	Yield	Alanine	0.055173	0.8514		91	LMA	Glucose	-0.06695	0.812606
92	LMA	Sorbitol	-0.0531381	0.856828		92	LMA	Alanine	0.0647826	0.818578
93	Yield	Ferulic.acid	-0.0474426	0.872052		93	Yield	Glyceraldehyde	0.0641487	0.820326
94	Yield	Sitosterol	-0.0427866	0.884528		94	LMA	Glycerohexose.0	0.0607732	0.829649
95	Yield	Quinic.acid	-0.0410601	0.889161		95	Yield	Cryptochlorogenic acid	0.0604237	0.830616
96	LMA	Unknown.35	-0.0403618	0.891035		96	LMA	Aspartic.acid	-0.0515699	0.855173
97	Yield	Phytol	0.0375386	0.89862		97	LMA	Mannose	-0.0387023	0.891079
98	LMA	Raffinose	-0.0349623	0.905549		98	LMA	Quinic.acid	0.0332753	0.906285
99	LMA	Cryptochlorogenic acid	0.0313635	0.915237		99	Yield	Sorbitol	-0.0303548	0.914481
100	Yield	threonine	0.0289987	0.921609		100	LMA	propan.1.2.diol	0.02644	0.92548
101	LMA	Ethanolamine	-0.027443	0.925804		101	Yield	Stearic.acid	0.0257888	0.927311
102	LMA	propan.1.2.diol	-0.0170014	0.953999		102	LMA	Raffinose	0.0155587	0.956112
103	LMA	Palmatic.acid	0.0162037	0.956155		103	LMA	Sorbitol	0.015204	0.957111
104	LMA	Neochlorogenic acid	-0.0105276	0.971507		104	Yield	Unknown.55	0.0131602	0.962873
105	Yield	Campesterol	0.00906383	0.975467		105	Yield	X4.hydroxpyridine	0.00746254	0.978942
106	Yield	Glycine	-0.00470985	0.987251		106	LMA	Inositol_scyllo	0.000306497	0.999135
107	LMA	Yield	0.0912	0.757		107	LMA	Yield	0.0304	0.914

## Sheet: C-Time Point C
Table S6: Linear Pearson correlation (r) between grain yield or LMA and metabolite content in hybrid line B73 x Mo17. TptC: Timepoint C.
B73xMo17- TptC- Ambient Ozone						B73xMo17- TptC- Elevated Ozone
	Trait	Metabolite	r	Adj.p			Trait	Metabolite	r	Adj.p
1	Yield	Ferulic.acid	0.807563	0.000478		1	LMA	Itaconic.acid	-0.637814	0.010521
2	Yield	Itaconic.acid	0.679972	0.007458		2	LMA	Pyruvic.acid	-0.628063	0.01217
3	LMA	o.Coumaric.acid	-0.668145	0.009008		3	LMA	Ribose	-0.610232	0.015698
4	Yield	Citric.acid	0.599629	0.023417		4	LMA	a.Tocopherol	0.595545	0.019155
5	LMA	Malonic.acid	-0.590758	0.026113		5	LMA	Maltose	0.592476	0.019946
6	Yield	Phosphoric.acid	0.52682	0.05292		6	LMA	Alanine	-0.580808	0.023183
7	Yield	Malic.acid	0.52029	0.056482		7	LMA	Pyroglutamic.acid	-0.572362	0.025765
8	Yield	Glycerophosphorylglycerol	-0.492128	0.073846		8	Yield	Sucrose	0.534006	0.040322
9	Yield	benzylglucopyranoside	0.470816	0.089284		9	LMA	Glycerohexose.1	0.519592	0.047131
10	Yield	Aconitic.acid	0.467574	0.091815		10	LMA	Ethanolamine	0.464529	0.081071
11	LMA	Stearic.acid	-0.458834	0.098888		11	Yield	Quinic.acid	0.464318	0.081227
12	LMA	Hexose	-0.456043	0.101224		12	LMA	Inositol_scyllo	-0.431074	0.108664
13	Yield	Hexose	0.452074	0.104611		13	LMA	Ferulic.acid	-0.429436	0.110163
14	LMA	GABA	-0.443791	0.111929		14	Yield	Serine	0.418317	0.120722
15	Yield	Campesterol	0.430682	0.124214		15	LMA	Phytol	0.413171	0.125836
16	Yield	Pyroglutamic.acid	0.419729	0.135154		16	LMA	Mannitol	0.407305	0.131843
17	LMA	Malic.acid	-0.419386	0.135506		17	Yield	Glyceraldehyde	-0.403922	0.135396
18	Yield	Glycine	0.417003	0.137974		18	Yield	Neochlorogenic.acid	0.400728	0.138809
19	LMA	Pyroglutamic.acid	-0.402503	0.153633		19	LMA	Glycerophosphorylglycerol	0.374716	0.168781
20	Yield	Inositol_scyllo	0.3931	0.16439		20	LMA	Fructose	-0.356183	0.192557
21	LMA	Cyrptochlorgenic.acid	0.39133	0.166468		21	Yield	GABA	0.355949	0.19287
22	Yield	Inositol..myo.	0.389238	0.168946		22	LMA	Glucose	-0.355739	0.193152
23	Yield	Cyrptochlorgenic.acid	-0.389046	0.169176		23	Yield	Aspartic.acid	0.353591	0.196046
24	LMA	Fructose	-0.372563	0.189563		24	LMA	Chlorgenic.acid	0.345396	0.207342
25	Yield	Quinic.acid	0.358086	0.20871		25	Yield	Lactic.acid	0.333679	0.2242
26	LMA	Ethanolamine	-0.356749	0.210538		26	Yield	Mannitol	0.330711	0.228602
27	Yield	Stigmasterol	0.35145	0.217879		27	LMA	Stigmasterol	0.326578	0.234823
28	LMA	Quinic.acid	-0.348812	0.221592		28	LMA	Glyceraldehyde	-0.321965	0.24189
29	LMA	Aconitic.acid	-0.346388	0.225039		29	Yield	Succinic.acid	0.318794	0.246821
30	Yield	Sucrose	0.331293	0.247247		30	LMA	Mannose	-0.305183	0.268692
31	Yield	Lactic.acid	0.330265	0.248806		31	Yield	Arabitol	-0.300517	0.27645
32	Yield	Glycerol.3.p	0.329006	0.250724		32	Yield	Glycine	0.298372	0.28006
33	Yield	Neochlorogenic.acid	-0.321716	0.262002		33	Yield	Raffinose	0.291723	0.29143
34	LMA	Arabitol	-0.320216	0.26436		34	LMA	Phosphoric.acid	-0.28847	0.29709
35	Yield	Succinic.acid	0.318976	0.266318		35	Yield	Sorbitol	0.285791	0.301801
36	LMA	Aspartic.acid	-0.317672	0.268387		36	LMA	benzylglucopyranoside	0.284635	0.303846
37	LMA	Neochlorogenic.acid	0.317453	0.268736		37	Yield	Sitosterol	0.274282	0.322527
38	LMA	Glucose	-0.307108	0.285501		38	LMA	Neochlorogenic.acid	0.270423	0.329655
39	Yield	Galactofuranose	0.304763	0.289385		39	LMA	Hexose	-0.270268	0.329943
40	Yield	Glycerohexose.2	-0.299591	0.298058		40	Yield	Phytol	0.269516	0.331343
41	Yield	Glycerohexose.1	-0.296725	0.302929		41	LMA	Campesterol	0.266362	0.337253
42	LMA	Sucrose	-0.294862	0.30612		42	Yield	Citric.acid	-0.261423	0.346623
43	Yield	Ribose	-0.282488	0.3278		43	Yield	Pyruvic.acid	-0.244374	0.380071
44	LMA	Glycerol.3.p	-0.278216	0.33548		44	LMA	GABA	-0.243045	0.382748
45	Yield	Phytol	0.273197	0.344631		45	Yield	Aconitic.acid	0.240629	0.387644
46	LMA	Glycerohexose.1	0.268449	0.353413		46	LMA	Sitosterol	-0.238753	0.391468
47	Yield	Alanine	0.265599	0.358742		47	Yield	o.Coumaric.acid	-0.232832	0.403666
48	LMA	Succinic.acid	-0.262962	0.363712		48	Yield	Ethanolamine	0.228089	0.41358
49	LMA	Mannitol	-0.261763	0.365985		49	LMA	Glycerohexose.2	-0.227995	0.413778
50	Yield	Glycerol	-0.258285	0.372618		50	LMA	Aconitic.acid	-0.227994	0.41378
51	Yield	Aspartic.acid	-0.256351	0.376336		51	LMA	Aspartic.acid	-0.226308	0.417335
52	Yield	Maltose	-0.249909	0.38886		52	Yield	Chlorgenic.acid	0.219718	0.431383
53	LMA	Inositol_scyllo	-0.248643	0.391346		53	LMA	N.acetylglutamic.acid	-0.218566	0.433862
54	Yield	Monomethylphosphate	0.243032	0.402468		54	Yield	Glycerol.3.p	-0.205224	0.463108
55	LMA	Linoleic.acid	-0.242011	0.404508		55	LMA	Stearic.acid	0.198499	0.478203
56	LMA	Sitosterol	-0.236645	0.415324		56	Yield	Glycerol	0.185402	0.508269
57	Yield	Palmitic.acid	-0.232023	0.424759		57	Yield	Alanine	-0.184576	0.510193
58	Yield	Chlorgenic.acid	0.229917	0.429091		58	LMA	Inositol..myo.	0.179502	0.522088
59	Yield	Raffinose	-0.229521	0.42991		59	LMA	Raffinose	0.175876	0.530667
60	LMA	Phosphoric.acid	-0.221271	0.447117		60	Yield	Campesterol	-0.172629	0.5384
61	LMA	Pyruvic.acid	0.214432	0.461635		61	LMA	Serine	0.167709	0.550212
62	LMA	Maltose	0.202303	0.487933		62	LMA	Sucrose	0.160098	0.568704
63	LMA	Ferulic.acid	-0.201875	0.488874		63	Yield	Cyrptochlorgenic.acid	0.156916	0.57651
64	LMA	Palmitic.acid	-0.201277	0.490188		64	LMA	Cyrptochlorgenic.acid	-0.155579	0.579804
65	LMA	Campesterol	-0.198034	0.497352		65	LMA	Glycerol	-0.153326	0.585373
66	LMA	Raffinose	0.196988	0.499673		66	LMA	Galactofuranose	0.150871	0.591464
67	Yield	Malonic.acid	-0.192503	0.50968		67	LMA	Linoleic.acid	0.148451	0.597492
68	Yield	a.Tocopherol	0.18762	0.520676		68	LMA	Arabitol	0.147474	0.599933
69	LMA	Citric.acid	-0.173903	0.552124		69	LMA	Lactic.acid	-0.145836	0.604036
70	LMA	N.acetylglutamic.acid	-0.162893	0.577935		70	Yield	Pyroglutamic.acid	0.144311	0.607864
71	Yield	GABA	-0.154556	0.597799		71	LMA	Succinic.acid	-0.14122	0.615651
72	Yield	Ethanolamine	-0.154399	0.598176		72	LMA	Citric.acid	-0.139943	0.618882
73	Yield	Serine	0.149107	0.610926		73	Yield	Maltose	-0.129375	0.645848
74	LMA	Glyceraldehyde	0.145279	0.620215		74	LMA	Monomethylphosphate	0.109861	0.696714
75	LMA	a.Tocopherol	0.139678	0.633899		75	LMA	Palmitic.acid	-0.108943	0.699139
76	LMA	Sorbitol	-0.137856	0.638374		76	Yield	Mannose	0.107675	0.702491
77	LMA	Lactic.acid	-0.136208	0.642432		77	Yield	Palmitic.acid	0.105529	0.70818
78	Yield	N.acetylglutamic.acid	0.135407	0.644407		78	Yield	Glucose	-0.103902	0.712502
79	Yield	Mannitol	0.134603	0.646391		79	Yield	Stearic.acid	0.0946262	0.737289
80	LMA	Glycerohexose.2	-0.13021	0.657279		80	Yield	Linoleic.acid	0.0875606	0.756335
81	Yield	Stearic.acid	0.127465	0.664111		81	Yield	benzylglucopyranoside	0.0865232	0.759143
82	LMA	Glycerophosphorylglycerol	0.12718	0.664822		82	Yield	Malic.acid	-0.0846626	0.764186
83	LMA	Alanine	-0.12271	0.676007		83	Yield	Fructose	-0.0840745	0.765781
84	Yield	Arabitol	-0.12232	0.676986		84	LMA	Glycine	0.0775051	0.783664
85	LMA	Ribose	0.105959	0.71846		85	Yield	Glycerohexose.1	-0.0752737	0.789762
86	Yield	Pyruvic.acid	-0.10373	0.724172		86	Yield	Inositol_scyllo	-0.0671459	0.812066
87	LMA	Stigmasterol	-0.103616	0.724463		87	Yield	Inositol..myo.	0.0610383	0.828916
88	LMA	Monomethylphosphate	-0.102071	0.72843		88	LMA	Quinic.acid	-0.0564758	0.841549
89	Yield	Sorbitol	-0.101059	0.731029		89	Yield	Hexose	-0.0507328	0.857502
90	Yield	Sitosterol	-0.100692	0.731974		90	LMA	Malic.acid	-0.0500489	0.859405
91	Yield	Glucose	0.0899532	0.759746		91	LMA	Malonic.acid	0.045158	0.873036
92	LMA	benzylglucopyranoside	-0.0860043	0.770028		92	Yield	Galactofuranose	-0.0430166	0.879015
93	LMA	Serine	-0.0782628	0.790287		93	LMA	o.Coumaric.acid	0.0379398	0.893213
94	LMA	Chlorgenic.acid	0.0768521	0.793992		94	Yield	Itaconic.acid	-0.0364182	0.897475
95	LMA	Galactofuranose	0.0710457	0.809285		95	Yield	N.acetylglutamic.acid	0.0353093	0.900582
96	Yield	Linoleic.acid	-0.0659334	0.822803		96	LMA	Sorbitol	-0.0324415	0.908624
97	Yield	Glyceraldehyde	-0.0640637	0.827758		97	Yield	Malonic.acid	0.0310569	0.91251
98	LMA	Glycerol	0.0567348	0.847238		98	Yield	Ferulic.acid	0.0238516	0.932759
99	LMA	Glycine	-0.0514533	0.861327		99	Yield	Glycerohexose.2	0.0216042	0.939083
100	LMA	Itaconic.acid	-0.0472397	0.872595		100	Yield	Monomethylphosphate	0.0186164	0.947497
101	Yield	Mannose	-0.0396291	0.893003		101	Yield	Phosphoric.acid	0.0185223	0.947761
102	LMA	Inositol..myo.	0.0362729	0.902023		102	LMA	Glycerol.3.p	0.0157557	0.955556
103	Yield	Fructose	0.0361017	0.902484		103	Yield	Stigmasterol	0.0118048	0.966694
104	Yield	o.Coumaric.acid	-0.0341031	0.90786		104	Yield	Ribose	-0.00984953	0.972209
105	LMA	Mannose	0.0240122	0.935061		105	Yield	Glycerophosphorylglycerol	-0.00939631	0.973487
106	LMA	Phytol	-0.0188102	0.94911		106	Yield	a.Tocopherol	-0.00278803	0.992132
107	LMA	Yield	-0.248	0.392		107	LMA	Yield	-0.264	0.342
